# Supplementary material for: Kaempferol Ameliorates Non-Alcoholic Fatty Liver Disease by Targeting TRIM56 to Regulate Lipid Metabolism
Source: Int J Mol Sci. 2026 Apr 23;27(9):3767. doi: 10.3390/ijms27093767 (PMC13163401; doi:10.3390/ijms27093767)
Supplement: Supplementary file 1 [file ijms-27-03767-s001.zip]

Archive with 1 entries (1 files):
- ijms-4214893-supplementary.pdf
